# Supplementary material for: Different Founding Effects Underlie Dominant Blue Eyes (DBE) in the Domestic Cat
Source: Animals (Basel). 2024 Jun 21;14(13):1845. doi: 10.3390/ani14131845 (PMC11240321; doi:10.3390/ani14131845)
Supplement: Supplementary file 1 [file animals-14-01845-s001.zip]

Archive with 18 entries (18 files):
- Figure_S1.tiff
- __MACOSX/._Figure_S1.tiff
- Figure_S2.tiff
- __MACOSX/._Figure_S2.tiff
- Figure_S3.tiff
- __MACOSX/._Figure_S3.tiff
- Figure_S4.tiff
- __MACOSX/._Figure_S4.tiff
- Table_S1.xlsx
- __MACOSX/._Table_S1.xlsx
- Table_S2.xlsx
- __MACOSX/._Table_S2.xlsx
- Table_S3.xlsx
- __MACOSX/._Table_S3.xlsx
- Table_S4.xlsx
- __MACOSX/._Table_S4.xlsx
- Table_S5.xlsx
- __MACOSX/._Table_S5.xlsx
