# Supplementary material for: Different Founding Effects Underlie Dominant Blue Eyes (DBE) in the Domestic Cat
Source: Animals (Basel). 2024 Jun 21;14(13):1845. doi: 10.3390/ani14131845 (PMC11240321; doi:10.3390/ani14131845)
Supplement: Supplementary file 1 [file animals-14-01845-s001.zip › Table_S1.xlsx]

## Sheet: SNPs
Table S1. Twenty highest associated SNPs in the GWAS
Chromosome	SNP name	Position (base pairs)	P-value	Bonferonni P-value
C1	chrC1.233232798!208720404	208720404	1.765e-08	0.001046
C1	chrC1.238935414!211885885	211885885	7.95e-08	0.004712
X	chrX.4654677!4127784	4127784	9.788e-08	0.005802
A3	chrA3.18897986!9935229	9935229	1.793e-07	0.01063
C1	chrC1.238131397!211275036	211275036	1.829e-07	0.01084
C1	chrC1.236293313!209747535	209747535	3.085e-07	0.01828
A3	chrA3.115460857!91341452	91341452	4.944e-07	0.0293
B1	chrB1.91540237!73718195	73718195	4.944e-07	0.0293
C1	chrUn36.4654516!176832334	176832334	4.961e-07	0.0294
D3	chrD3.50499029!34980740	34980740	8.075e-07	0.04786
C1	chrC1.17959013!13941341	13941341	1.287e-06	0.0763
C2	chrC2.98909707!87968027	87968027	1.533e-06	0.09087
A1	chrA1.158351979!129338608	129338608	1.692e-06	0.1003
C1	chrC1.238017365!211173897	211173897	1.89e-06	0.112
B1	chrB1.119157383!98230599	98230599	1.954e-06	0.1158
A1	chrUn22.2387504!21884160	21884160	1.967e-06	0.1166
B1	chrB1.190024658!166362548	166362548	1.995e-06	0.1183
F1	chrF1.75927429!58052604	58052604	2.218e-06	0.1315
C1	chrC1.229245173!205596490	205596490	2.433e-06	0.1442
C1	chrC1.13550004!10298669	10298669	2.612e-06	0.1548
