# Supplementary material for: Different Founding Effects Underlie Dominant Blue Eyes (DBE) in the Domestic Cat
Source: Animals (Basel). 2024 Jun 21;14(13):1845. doi: 10.3390/ani14131845 (PMC11240321; doi:10.3390/ani14131845)
Supplement: Supplementary file 1 [file animals-14-01845-s001.zip › Table_S2.xlsx]

## Sheet: PAX3 primers
Table S2. PCR and sequencing primers for PAX3.
Sequences from the intronic primers that were used to amplify and sequence the coding exons
Primer name	Strand	Sequence	Product size (bp)
Exon1F	Forward	TCTCTTTCGCCTTCACCTG	219
Exon1R	Reverse	GCCGAGGAAGCCTGTGG
Exon2F	Forward	ATCTTCCCGGCTGCTCTC	398
Exon2R	Reverse	CCAGATGAGCGTCCTTGC
Exon3F	Forward	GCCTGCCTGCCTGTTCTC	231
Exon3R	Reverse	GATTGCGGCTTGGATGAC
Exon4F	Forward	CCTGGCACGGCTCAGTC	290
Exon4R	Reverse	GACACGAGCGGGAGCTG
Exon5F	Forward	AAGGCTTGGTCACCCTTG	294
Exon5R	Reverse	GGACGTGGCTGTCTGGAG
Exon6F	Forward	GTGGAGGGCCCTTGTGTC	400
Exon6R	Reverse	GCAACAACGTCAGCATCG
Exon7F	Forward	CGGTGATGTGACCGTCTTC	450
Exon7R	Reverse	CCCGTAGGAAGGGTGGAG
Exon8F	Forward	TCCGCCCTGCATTCTTAC	393
Exon8R	Reverse	GCCTAATGGTGCCTCTGC
Exon9F	Forward	GCTGTGAATTGTCCCAACG	204
Exon9R	Reverse	GGTCTCCTGTCGAGACTGC
Sequences from the primers that were used to genotype cats for the three PAX3 variants
Primer name	Strand	Sequence	Product size (bp)	Variant	Comment
FERV1-WTallele-F	Forward	TGGAGGCTGGATCGGTTTC	335	NC_018730.3:g.206974029_206974030insN[395]
FERV1-WTallele-R	Reverse	ACGCGACATCAAACGACAATG
FERV1-LTRinsertion-F	Forward	TGTATAATGAAAGGGCGGGCC	475		Forward primer was designed to end within the insertion
FERV1-LTRinsertion-R	Reverse	GGACCTCTTTACAAGCCAGCC
RD114-WTallele-F	Forward	CCTCCGGTGCTGCTGATAG	248	NC_018730.3:g.206975776_206975777insN[433]
RD114-WTallele-R	Reverse	AAAGTCCCAGTGCTCCGG
RD114-LTRinsertion-F	Forward	TGGCGCAAAGAACCACACG	457		Forward primer was designed within the insertion
RD114-LTRinsertion-R	Reverse	TGATGCTTCACTAACCCTTCCAG
PAX3-exon6F	Forward	GTGGAGGGCCCTTGTGTC	400	PAX3:c.937C>T
PAX3-exon6R	Reverse	GCAACAACGTCAGCATCG
