# Supplementary material for: Different Founding Effects Underlie Dominant Blue Eyes (DBE) in the Domestic Cat
Source: Animals (Basel). 2024 Jun 21;14(13):1845. doi: 10.3390/ani14131845 (PMC11240321; doi:10.3390/ani14131845)
Supplement: Supplementary file 1 [file animals-14-01845-s001.zip › Table_S3.xlsx]

## Sheet: PAX3 coding variants
Table S3. Variants identified in PAX3 coding region
Variant	Exon	Predicted change	First DBE cat from Seymour lineage	Second DBE cat from Seymour lineage	White and deaf DBE cat from Seymour and Roxi mixed lineage	DBE cat from Roxi lineage	DBE cat from Nadeya lineage	Reference allele (Felis_catus 9.0)
PAX3:c.141C>T	2	N47 (synonymous)	C/C	C/C	C/C	C/T	T/T	C
PAX3:c.291T>C	2	R77 (synonymous)	T/C	T/C	C/C	T/T	T/T	T
PAX3:c.603G>A	5	S201 (synonymous)	G/G	G/G	G/G	G/A	A/A	G
PAX3:c.627T>C	5	S209 (synonymous)	T/C	T/C	T/C	C/C	T/T	T
PAX3:c.660C>T	5	R220 (synonymous)	C/C	C/C	C/C	C/T	T/T	C
PAX3:c.714C>T	5	F238 (synonymous)	C/T	C/T	C/T	C/T	C/C	C
PAX3:c.1047C>T	7	D349 (synonymous)	C/T	C/C	C/C	C/C	C/C	C
PAX3:c.1281C>G	8	A427 (synonymous)	C/G	C/C	C/G	G/G	C/C	C
PAX3:c.1359T>C	8	Y453 (synonymous)	C/C	C/C	C/C	C/C	C/C	T
