# Supplementary material for: Different Founding Effects Underlie Dominant Blue Eyes (DBE) in the Domestic Cat
Source: Animals (Basel). 2024 Jun 21;14(13):1845. doi: 10.3390/ani14131845 (PMC11240321; doi:10.3390/ani14131845)
Supplement: Supplementary file 1 [file animals-14-01845-s001.zip › Table_S4.xlsx]

## Sheet: Candidate region
Table S4. Structural variants identified in the candidate region.
The NC_018730.3:g.206975776_206975777insN[433] variant is shown in red. The NC_018730.3:g.206974029_206974030insN[395] variant is shown in blue.
Please note that PAX3 in on the reverse strand.
CHROMOSOME	POSITION	END	LENGTH	ALTERATION	STRANDS	GENOTYPE	ALLELE-COUNT
chrC1	205613526	205657775	44249	<INV>	++	Htz	63.21
chrC1	205804949	205804950	1	N[chrB2:41122431[	++	Htz	23.13
chrC1	205816358	205816440	82	C	+-	Htz	32.14
chrC1	205832939	205833182	243	T	+-	Htz	30.29
chrC1	205840527	205840752	225	TTGTATGTGTGTATTTTGCGTGGGCGTGTGTATGTATCTGTGCCTTTCCAGGAGGAGTCTTTGATTTTAGGAAACCGGATGAAGGGCCTTGAAGATTTTGCAGTCTGTGTGTGTGTGTGTGTGTGTGTGTGTGTGTGTGCACGCACGCATCTGGGCGTGTATACGTGTGCCTGTGCATGTGGGTGGATGCGGATATGTGTGTGGTTTATGAGTGTGTCTGTGGATA	+-	Htz	24.31
chrC1	205913832	205914081	249	TTTCCTCCTCTTTTTCTTTTTTTTTTTAATTTTTTTTCAACGTTTTTCAACGTTTATTTATTTTTGGGACAGAGAGAGACAGAGCATGAACGGGGGAGGGGCAGAGAGAGAGGAAGACACAGAATCGGAAATAGGCTCCAGGCTCTGAGCCATCAGCCCAGAGCCCGACGCCGGGCTCGAACTCACGGACCGCGAGATCATGACCTGGCTGAAGTCGGACGCTTAACCGACTGCGCCACCCAGGCGCCCC	+-	Htz	35.29
chrC1	205959930	205960152	222	T	+-	Htz	14.8
chrC1	206090755	206090997	242	TG	+-	Htz	40.29
chrC1	206108383	206108621	238	T	+-	Htz	55.23
chrC1	206244808	206245031	223	GCAAGAAATAATTTTTTTTTTTTAACGTTTATTTATTTTTGGGACAGAGAGAGACAGAGCATGAACGGGGGAGGGGCAGAGAGAGAGGGAGACACAGAATCGGAAACAGGCTCCAGGCTCCGAGCCATCAGCCCAGAGCCCGACGCGGGGCTCGAACTCACGGACCGCAAGATCGTGACCTGGCTGAAGTCGGACGCTTAACCAACTGCGCCACCCAGGTGCCC	+-	Htz	12.26
chrC1	206267409	206267410	1	N[chrD1:20858079[	++	Htz	59.12
chrC1	206281146	206281398	252	T	+-	Htz	31.25
chrC1	206419743	206419839	96	<DUP:TANDEM>	-+	Htz	98.25
chrC1	206421540	206422421	881	<DEL>	+-	Htz	27.14
chrC1	206433833	206433946	113	GTCATAGAATTCCCATGGGCCTTCCTAGAATCCGATCTAATAGGAAAAATACATTTAGCAATCTTGAGAGCCACCGTTTGTAAGTAAAACACATAGCTCCAAGCCCTGGAAACT	+-	Htz	16.35
chrC1	206441300	206441301	1	N[chrD3:95354353[	++	Htz	67.18
chrC1	206524097	206524098	1	N[chrA3:56575841[	++	Htz	36.9
chrC1	206532904	206532905	1	N[chrB1:125845600[	++	Htz	51.22
chrC1	206748583	206748823	240	AAAAGCCTGAATCAGGGGCGCCTGGGTGGCGCAGTCGGTTAAGCGTCCGACTTCAGCCAGGTCACGATCTCGCGGTCCGAGAGTTCGAGCCCCGTGTCGGGCTCTAGGCTGATGGCTCAGAGCCTGGAGCCTGTTTCCGATTCTGTGTCTCCCTCTCTCTCTGCCCCTCCCCCGTTCATGCTCTGTCTCTCTCTGTCCCAAAATAAATAAACGTTGAAAATAAATAAAAAAAAAGAAAGAA	+-	Htz	25.36
chrC1	206760621	206760738	117	TAGTGCTC	+-	Htz	42.18
chrC1	206769668	206769901	233	ATTAAATGGATGTTGGTGGGGCGCCTGGGTGGCGCAGTCGGTTAAGCGTCCGACTTCAGCCAGGTCACGATCTCGCGGTCTGTGAGTTCGAGCCCCGCATCAGGCTCTGGGCTGACCGCTCAGAGCCTGGAGCCTGTTTCCGATTCTGTGTCTCCCTCTCTCTCTGCCCCTCCCCCGTTCATGCTCTGCCTCTCTCTGTCCCAAAAATAAATAAACGTTGAAAAAAAAAAAATT	+-	Htz	40.24
chrC1	206827530	207793663	966133	<INV>	++	Htz	49.44
chrC1	206873316	206873602	286	CGTG	+-	Htz	34.35
chrC1	206894480	206894720	240	CGGGGCGCCTGGGTGGCGCAGTCGGTTAAGCGTCCGACTTCGGCCAGGTCACAATCTCGCTGTCCGTGATTTCGAGCCCCGCGTCAGGCTCTGGGCTGACGGCTCGGAGCCTGGAGCCTGTTTCCGATTCTGTGTCTCCCTCTCTCTCTGCCCCTCGCCCGTTCATGCTCTGTCTCTCTCTGTCCCAGAAATAAATAAAAAAAGTTGAAAAAAAATTTAAAAAAAAAAAAAAGGAGCTTAA	+-	Htz	26.22
chrC1	206974030	206974425	395	TGTATATGTTATGCCCAGAATTCGTGATCCCCAAAGACCACTAGGGAGCCGAGTCCGATGCAAAAGCAAAGAGCCTTTATTCGAGCTAGCTCGAGCTCAATCCCCTACCTGCACCGACGCAGCGGTGAGATACCAGGGAAAAAGAGCGAGTTTCAAAAGGACAAAGGTTTTATTGGGGCCTGGGGGCAGTTGGTGAGGTAATGGCTATGGCCTCAGCCGATTGGCTGGGGAGGGGTCCTGGGGAAGGGTCCGGCAGGTGAGGGAGGGTTTACTCGAGGGGAGGAGGTGTGGTCAAGGTGAAGGACACAGAACAAGATGGAGTCAAGGGGAAGAGGTGGGGTCAAGGTGAAGGACACAGAACAAGATGGAGTCGGCTGGCGTAGGCCCGCCCTTTCA	+-	Htz	42.28
chrC1	206975776	206976209	433	GAGAAGTCAGAACCCCCACCTTTTGCTACATAAATAACCGCTTTCATTCCGCTTCTGTAAAACTGCTTATGCGCCCCACCCTAGTCGGAAAGTCCCCAGCCGCTACGCAACCCGGGCCCCAAGTTGCATCAGCCGCTTCGCAACCCGGGCTCCAAGTTGCATCAGCCGAAAGAAACTTCATTTCCCAAGCTTCCCCGGGACGAAATTACCCACAACCCCAACCACCACCGAGCAGAGAGCCTATCGCCAGCCTGTATGCAAATGTAACTCAAAATGGTATAAAAGACCTGTAACCCCGTTTATCGAGGCTCTCCCGCTTTCCAACACTGGGGAGCCCTGGTGCACCAGTAAAGACTCTCTGCCGACGTCGGAGTGCCGTGTGGTTCTTTGCGCCAACTC…	+-	Htz	40.32
chrC1	207083894	207084133	239	T	+-	Htz	46.16
chrC1	207088196	207088435	239	TAAAGAGGGCAGTGGAAGGGGGCGCCTGGGTGGCGCAGTCGGTTAAGCGTCCGACTTCAGCCAGGTCATGATCTCGCAGTCCGTGAGTTCGAGCCCCGCGTCAGGCTCTGGGCTGATGGCTCGGAGCCTGGAGCCTGTTTCCGATTCTGTGTCTCCCTCTCTCTCTGCCCCTCCCCCGTTCATGCTCTGTCTCTCTCTGTCCCCAAAATAAATAAACGTTGAAAAAAAAATTAAAAAAAA	+-	Htz	34.33
chrC1	207255436	207255740	304	A	+-	Htz	57.28
chrC1	207300725	207300969	244	T	+-	Htz	33.17
chrC1	207378523	207380988	2465	<DEL>	+-	Htz	6.5
chrC1	207398375	207398607	232	T	+-	Htz	30.34
chrC1	207405667	207405855	188	T	+-	Htz	28.5
chrC1	207614458	207614459	1	N[chrC2:158591969[	++	Htz	44.24
chrC1	207864749	207864985	236	A	+-	Htz	65.28
chrC1	207886388	207886626	238	T	+-	Htz	21.17
chrC1	207942336	207942587	251	T	+-	Htz	30.38
chrC1	207966329	207966558	229	CAAAGAGATCCTTGGGGCGCCTGGGTGGCGCAGTCGGTTAAGCGTCCGACTTCAACCAGGTCACGATCTCGCCGGTCCCTGAGTTCGAGCCCCGCGTCAGGCTCTGGGCTGATGGCTCAGAGCCTGGAGCCTGTTTCCGATTCTGTGTCTCCCTCTCTCTCTGCCCCTCCCCCGTTCATGCTCTGTCTCTCTCTGTCCCAAAAATAAATAAAAAACATTAAAAAAAAAAA	+-	Htz	29.24
chrC1	207998577	207999986	1409	<DEL>	+-	Htz	55.34
chrC1	208073494	208073545	51	TTTCTTTCTCTTTCTTTCTTTCTTTCTTTCTTTCTTTCTTTCTTTTTTTCTT	+-	Htz	13.2
chrC1	208128895	208129142	247	AA	+-	Htz	35.21
chrC1	208210746	208211007	261	AAA	+-	Htz	46.24
chrC1	208221372	208221632	260	T	+-	Htz	38.34
chrC1	208224910	208224911	1	N[chrF2:10468449[	++	Htz	75.13
chrC1	208235638	208235878	240	A	+-	Htz	26.27
chrC1	208267563	208267564	1	N[chrF1:62558360[	++	Htz	96.21
chrC1	208377968	208378154	186	G	+-	Htz	36.13
chrC1	208933020	208933104	84	TAAAAATAGTTTATTTAGGGGCGCCTGGGTGGCGCAGTCGGTTAAGCGTCCGACTTCAGCCAGGTCACGATCTCGCGGTCCGTGAGTTCGAGCCCCGCATCAGGCTCTGGGCTGATGGCTCGGAGCCTGGAGCCTGTTTCCGATTCTGTGTCTCCCTCTCTCTCTGCACCTCCCCCGTTCATGCTCTGTCTCTCTCTGTCCCAAAAATAAATAAACGTTGAAAAAAAAAATTAAAA	+-	Htz	22.4
chrC1	209007971	209008208	237	AAGGTCTGGCAATTTTTTTTTTAATTTTTTTTTTCAACGTTTATTTATTTTTTGGGACAGAGAGAGACAGAGCATGAACGGGGGAGGGGCAGAGAGAGAGGGAGACACAGAATCGGAAACAGGCTCCAGGCTCTGAGCCATCAGCCCAGAGCCCGACGCGGGGCTCGAACTCACGGACCGCGAGATTGTGACCTGGCTGAAGTCGGACGCTTAACCGACTGCACCACCCAGGTGCCCC	+-	Htz	21.22
chrC1	209024546	209024791	245	GCT	+-	Htz	41.43
chrC1	209078828	209078943	115	T	+-	Htz	64.16
chrC1	209339186	209340970	1784	<DEL>	+-	Htz	61.38
chrC1	209343017	209343648	631	<DUP:TANDEM>	-+	Htz	14.9
chrC1	209538048	209538285	237	T	+-	Htz	28.18
chrC1	209610534	209610535	1	N[chrA2:11700236[	++	Htz	153.63
chrC1	209750683	209750863	180	TAGCTTTAGGTTTACCCTCCATTCACAGAGCACCTCGCCAATCAGACTTCTCTCCTCTAAGGTTTCCCCTTTAGCCCAACCCACTCAATCTCTAGAACCCAATAATCAGTGGCAAATATTTCCCCAGAGTGTGAGTTACTTAGCCTAAATAAGACTCTGAGGTGGAAGAAGGCAGGAAACA	+-	Htz	19.29
chrC1	209834767	209835040	273	TGATGGCTCGGAGCCTGGAGCCTGTTTCCGATTCTGTGTCTCCCTCTCTCTCTGCCCCTCCCCCGTTCATGCTCTGTCTCTCTCTGTCCCAAGGATAAATAAACTTTGAAAAAAAATTAAAAAAAAAATTAAAGGACCCCAATTAAATATCTGTTTATTACATCTTTACCTACCACAGTAAGATATCATGATGTTTAATTCATCTTTAAAAATTCACTACTGTGGAAAAATACAAGGCAAAGCTAATCTTTACACTGACTCGATTATTAAAACA	+-	Htz	44.33
chrC1	209848302	209848574	272	TCGGACGCTTAACCGACTGCACCACCCTGGCGCCCCAGTACCTCGTGTTTTAAGTTTCTTTTAATTAAATTTTTTTCATTTCATTTCATTTATTTATTTATTTAAATGTTTATTCATTTTTGAAAGACAGAGAGAGACAGAGCACAAGCAAGGGTGGGGCAGAGAGAAAGGGGGACACAGAATCCGAAGCGGGCTCCAGGCTCTGAGCCATCAGCCCAGAGCCCGATGCGGGGCTTAAACTCACGGACCGCGAGATCGTGACCTGGCTGAAGG	+-	Htz	5.28
chrC1	209907132	209907133	1	N[chrB3:44419530[	++	Htz	68.1
chrC1	210053030	210053347	317	<DUP:TANDEM>	-+	Htz	67.18
chrC1	210232090	210232091	1	N[chrD1:35890369[	++	Htz	29.7
chrC1	210244504	210244736	232	T	+-	Htz	28.26
chrC1	210256932	210257219	287	C	+-	Htz	60.27
chrC1	210352608	210352665	57	TTTCTTTTCTTTTTTCTTTTCTTTTCTTTTCTTTTCTTTTCTTTTCTTTTCTTTTCTC	+-	Htz	20.15
chrC1	210565651	210565895	244	TTAAACCTACTCTTCTCGGGGCGCCTGGGTGGCGCAGTCGGTTAAGCGTCCGACTTCAGCCAGGTCACGATCTCGCCGTCCTTGAGTTCGAGCCCCGCATCGGGCTCTGGGCTGATGGCTCAGAGCCTGGAGCCTGTTTCCGATTCTGTGTCTCCCTCTCTCTCTGACCCTCCCCCGTTCATGCTCTGTCTCTCTCTGTCCCAAAAATAAATAAATGTTGAAAAAAATAAAAAATAAAAAAAAAA	+-	Htz	22.22
chrC1	210614542	210614972	430	T	+-	Htz	7.4
chrC1	210724877	210724878	1	N[chrD1:72202447[	++	Htz	42.9
chrC1	210754528	210754752	224	TAAAAGAGATTTCCTGGGGCGCCTGGGTGGCTCAGTTGGTTGGGCGGCCGACTTGGGCTCAGGTCATGATCTCGCGGTCTGTGAGTTCGAGCCCCGCGTCGGGCTCTGTGCTGACAGCTCAGAGCCTAGAGCCTGTTTCAGATTCTGTGTCTCCCTCTCTCTCTGCCCCTCCCCTGTTCATGCTCTGTCTCTCTCTGTCTCAAAAATAAACGTTAAAAAAAAAAA	+-	Htz	25.25
chrC1	210983544	210983683	139	CCCAGAGAGTAC	+-	Htz	13.17
chrC1	211092477	211092713	236	T	+-	Htz	42.39
chrC1	211113466	211113467	1	N[chrB3:121739591[	++	Htz	86.27
chrC1	211213400	211213474	74	AGGAAAGGAAAGGAAAGGAAAGGAAAGGAAAGGAAAGGAAAGGAAAGGAAAGGAAAGGAAAGGAAAAAGGAAAGG	+-	Htz	10.16
chrC1	211239967	211240179	212	TAAATTTAGGGGCGCCTGGGTGGCGCAGTCGGTTGAGCGTCCGACTTCAGCCAGGTCACGATCTCACGGTCCATGAGTTCGAGCCCCACGTCAGGCTCTGGGCTGATGGCTCAGAGCCTGGAGCCTGTTTCCGATTCTGTGTCTCCCTCTCTCTCTCTGCCCCTCCCCCATTCATGCTCTGTCTCTCTCTGTCCCAAAAATAAATAAACGTTG	+-	Htz	17.21
chrC1	211259382	211259629	247	C	+-	Htz	23.26
chrC1	211297876	211298094	218	TCTGTTCTCACTATTTTAACGTTTATTTACTTTTGGGACAGAGAGAGACAGAGCATGAACGGGCGAGGGGCAGAGAGAGAGGGAGACACAGAATCGGAAACAGGCTCCAGGCTCTGAGCCATCAGCCCAGAGCCCGACGCGGGGCTCGAACTCACGGACCGCGAGATCGTGACCTGGCTGAAGTCAGACGCTTAACCAACTGCGCCACCCAGGCGCCCC	+-	Htz	16.29
chrC1	211300124	211300376	252	G	+-	Htz	24.25
chrC1	211413881	211414106	225	TAAAAATGACCCTGACAGGGGCGCCTGGGTGGCGCAGTCGGTTAAGCGTCCGACTTCAGCCAGGTCACGATCTCGCGGTCCGTGAGTTCGAGCCCCGCGTCGGGCTCTGGGCTGATGGCTCGGAGCCTGGAGCCTGTTTCCGATTCTGTGTCTCCCTCTCTCTCTGCCCCTCCCCCGTTCATGCTCTGTCTCTCTCTGTCCCAAAAATAAAAATTTAAAAAAAAAA	+-	Htz	21.17
chrC1	211525733	211525974	241	AA	+-	Htz	28.13
chrC1	211567089	211567334	245	TTGGCTCTCCAAAGTTTATTTTTTTTTTTTAAATTTTTTTTTCAACGTTTATTTATTTTTGGGACAGAGAGAGACAGAGCATGAACGGGGGAGGGGCAGAGAGAGAGGGAGACACAGAATCGGAAACAGGCTCCAGGCTCTGAGCCATCAGCCCAGAGCCCGACGCGGGGCTCAAACTCCCGGACTGCGAGATCGTGACCTGGCTGAAGTCGGACGCTTAACCGACTGCGCCACCCAGGCGCCCCA	+-	Htz	37.34
chrC1	211645951	211646137	186	G	+-	Htz	38.1
chrC1	211649796	211649847	51	C	+-	Htz	33.18
chrC1	211657184	211657440	256	T	+-	Htz	44.31
chrC1	211731079	211731554	475	A	+-	Htz	65.18
chrC1	211882712	211882789	77	G	+-	Htz	34.19
chrC1	211903676	211903917	241	T	+-	Htz	40.31

## Sheet: PAX3 gene
Table S4. Structural variants identified in the candidate region.
The NC_018730.3:g.206975776_206975777insN[433] variant is shown in red. The NC_018730.3:g.206974029_206974030insN[395] variant is shown in blue.
Please note that PAX3 in on the reverse strand.
CHROMOSOME	POSITION	END	LENGTH	ALTERATION	STRANDS	GENOTYPE	ALLELE-COUNT	GENE
chrC1	206894480	206894720	240	CGGGGCGCCTGGGTGGCGCAGTCGGTTAAGCGTCCGACTTCGGCCAGGTCACAATCTCGCTGTCCGTGATTTCGAGCCCCGCGTCAGGCTCTGGGCTGACGGCTCGGAGCCTGGAGCCTGTTTCCGATTCTGTGTCTCCCTCTCTCTCTGCCCCTCGCCCGTTCATGCTCTGTCTCTCTCTGTCCCAGAAATAAATAAAAAAAGTTGAAAAAAAATTTAAAAAAAAAAAAAAGGAGCTTAA	+-	Htz	26.22
chrC1	206974030	206974425	395	TGTATATGTTATGCCCAGAATTCGTGATCCCCAAAGACCACTAGGGAGCCGAGTCCGATGCAAAAGCAAAGAGCCTTTATTCGAGCTAGCTCGAGCTCAATCCCCTACCTGCACCGACGCAGCGGTGAGATACCAGGGAAAAAGAGCGAGTTTCAAAAGGACAAAGGTTTTATTGGGGCCTGGGGGCAGTTGGTGAGGTAATGGCTATGGCCTCAGCCGATTGGCTGGGGAGGGGTCCTGGGGAAGGGTCCGGCAGGTGAGGGAGGGTTTACTCGAGGGGAGGAGGTGTGGTCAAGGTGAAGGACACAGAACAAGATGGAGTCAAGGGGAAGAGGTGGGGTCAAGGTGAAGGACACAGAACAAGATGGAGTCGGCTGGCGTAGGCCCGCCCTTTCA	+-	Htz	42.28	PAX3
chrC1	206975776	206976209	433	GAGAAGTCAGAACCCCCACCTTTTGCTACATAAATAACCGCTTTCATTCCGCTTCTGTAAAACTGCTTATGCGCCCCACCCTAGTCGGAAAGTCCCCAGCCGCTACGCAACCCGGGCCCCAAGTTGCATCAGCCGCTTCGCAACCCGGGCTCCAAGTTGCATCAGCCGAAAGAAACTTCATTTCCCAAGCTTCCCCGGGACGAAATTACCCACAACCCCAACCACCACCGAGCAGAGAGCCTATCGCCAGCCTGTATGCAAATGTAACTCAAAATGGTATAAAAGACCTGTAACCCCGTTTATCGAGGCTCTCCCGCTTTCCAACACTGGGGAGCCCTGGTGCACCAGTAAAGACTCTCTGCCGACGTCGGAGTGCCGTGTGGTTCTTTGCGCCAACTC…	+-	Htz	40.32	PAX3
chrC1	207083894	207084133	239	T	+-	Htz	46.16
