# Supplementary material for: Different Founding Effects Underlie Dominant Blue Eyes (DBE) in the Domestic Cat
Source: Animals (Basel). 2024 Jun 21;14(13):1845. doi: 10.3390/ani14131845 (PMC11240321; doi:10.3390/ani14131845)
Supplement: Supplementary file 1 [file animals-14-01845-s001.zip › Table_S5.xlsx]

## Sheet: DBE cats genotyped
Table S5. DBE cats genotyped for two PAX3 variants
Lineage or origin	Breed	PAX3:c.937C>T	NC_018730.3:g.206974029_206974030insN[395]
Altai	Altai	Wild-type (n=13)	Wild-type (n=17)
Seymour	Mixed	Wild-type (n=1)	Wild-type (n=1)
Seymour	Persian	Wild-type (n=3)	Wild-type (n=4)
Seymour	British SH/LH	Wild-type (n=3)	Wild-type (n=4)
Seymour	Ragdoll	Wild-type (n=4)	Wild-type (n=4)
Nanotigr	British SH/LH	Wild-type (n=5)	Wild-type (n=17)
Unknown	Sphynx	Wild-type (n=3)	Wild-type (n=3)
Mixed (Seymour and Roxi)	Chinese Tank	Wild-type (n=1)	Wild-type (n=1)
Mixed (Seymour and Roxi)	Mixed	Wild-type (n=5)	Heterozygous (n=3)
Topaz (Seymour and Roxi)	Maine Coon	Wild-type (n=10)	Heterozygous (n=10)
Roxi	Celestial	Wild-type (n=2, including the DBE founder of the breed)	Heterozygous (n=22)
Unknown	Siberian	Wild-type (n=4)	Heterozygous (n=4)
Dutch	Maine Coon	Heterozygous (n=10)	Wild-type (n=10)
Pillowtalk	Maine Coon	Wild-type (n=2)	Wild-type (n=2)
Cyrridwen	Exotic/Persian	Wild-type (n=1)	Wild-type (n=1)
Igor	British SH/LH	Wild-type (n=2)	Wild-type (n=6)
Nadeya	British SH/LH	Wild-type (n=2)	Wild-type (n=2)
